# Supplementary material for: L-Arginine and Its Metabolites in Age-Related Cerebral Small Vessel Disease with Cognitive Impairment
Source: Biomolecules. 2026 Jun 19;16(6):914. doi: 10.3390/biom16060914 (PMC13297444; doi:10.3390/biom16060914)
Supplement: Supplementary file 1 [file biomolecules-16-00914-s001.zip]

Archive with 1 entries (1 files):
- biomolecules-4320042-supplementary.pdf
